# Supplementary material for: 2,6-Diazido­toluene
Source: Acta Crystallogr Sect E Struct Rep Online. 2008 Jan 4;64(Pt 2):o348. doi: 10.1107/S160053680706744X (PMC2960355; doi:10.1107/S160053680706744X)
Supplement: Supplementary file 1 [file e-64-0o348-sup1.cif]

##############################################################################
###                                                                        ###
###        Electronic paper (Acta Crystallographica Section E)             ###
###                                                                        ###
##############################################################################
#                                                                            #
# This CIF contains the data in a paper accepted for publication in Acta     #
# Crystallographica Section E. It conforms to the requirements of Notes      #
# for Authors for Section E, and has been peer reviewed under the auspices   #
# of the IUCr Commission on Journals.                                        #
#                                                                            #
# Full details of the Crystallographic Information File format               #
# are given in the paper "The Crystallographic Information File (CIF):       #
# a New Standard Archive File for Crystallography" by S. R. Hall, F. H.      #
# Allen and I. D. Brown [Acta Cryst. (1991), A47, 655-685].                  #
#                                                                            #
# The current version of the core CIF dictionary is obtainable from          #
# ftp://ftp.iucr.org/pub/cif_core.dic. The current version number is 2.1.    #
#                                                                            #
# Software is freely available for graphical display of the structure(s) in  #
# this CIF.  For information consult the CIF home page http://www.iucr.org/  #
# cif/home.html                                                              #
#                                                                            #
##############################################################################
                                             
data_I
_audit_creation_method     'form98_non/compatible with shelxl97-2'
_audit_block_code     'C7H6N6_cx431_bkr'
_chemical_name_systematic
;
2,6-Diazidotoluene
;
_chemical_name_common     ?
_chemical_formula_moiety     'C7 H6 N6'
_chemical_formula_sum     'C7 H6 N6'
_chemical_formula_iupac     'C7 H6 N6'
_chemical_formula_weight     174.163
_chemical_melting_point     ?
_symmetry_cell_setting     orthorhombic
_symmetry_space_group_name_H-M     'P c c n'
_symmetry_space_group_name_Hall     '-P 2ab 2ac'
loop_
    _symmetry_equiv_pos_as_xyz
    'x, y, z'
    '-x+1/2, -y+1/2, z'
    'x+1/2, -y, -z+1/2'
    '-x, y+1/2, -z+1/2'
    '-x, -y, -z'
    'x-1/2, y-1/2, -z'
    '-x-1/2, y, z-1/2'
    'x, -y-1/2, z-1/2'
_cell_length_a     12.298(5)
_cell_length_b     25.896(5)
_cell_length_c     5.085(5)
_cell_angle_alpha     90.0
_cell_angle_beta     90.0
_cell_angle_gamma     90.0
_cell_volume     1619.4(18)
_cell_formula_units_Z     8
_cell_measurement_reflns_used     1382
_cell_measurement_theta_min     3.9229
_cell_measurement_theta_max     29.9989
_cell_measurement_temperature     200(2)
_cell_special_details     ?
_exptl_crystal_description     needle
_exptl_crystal_colour     colorless
_exptl_crystal_size_max     0.29
_exptl_crystal_size_mid     0.14
_exptl_crystal_size_min     0.13
_exptl_crystal_density_diffrn     1.42863(14)
_exptl_crystal_density_meas     ?
_exptl_crystal_density_method     'not measured'
_exptl_crystal_F_000     720
loop_
    _exptl_crystal_face_index_h
    _exptl_crystal_face_index_k
    _exptl_crystal_face_index_l
    _exptl_crystal_face_perp_dist
    ? ? ? ?
_exptl_absorpt_coefficient_mu     0.100
_exptl_absorpt_correction_type     multi-scan
_exptl_absorpt_process_details     '(CrysAlis RED; Oxford Diffraction, 2007)'
_exptl_absorpt_correction_T_min     0.89890
_exptl_absorpt_correction_T_max     0.99000
_exptl_special_details     ?
_diffrn_ambient_temperature     200(2)
_diffrn_radiation_type     MoK\a
_diffrn_radiation_wavelength     0.71073
_diffrn_radiation_source     'fine-focus sealed tube'
_diffrn_radiation_monochromator     'graphite'
_diffrn_measurement_device_type     'Oxford Xcalibur3 CCD area-detector'
_diffrn_measurement_method     \w
_diffrn_detector_area_resol_mean     15.9809
_diffrn_reflns_number     5871
_diffrn_reflns_av_R_equivalents     0.0402
_diffrn_reflns_av_sigmaI/netI     0.0586
_diffrn_reflns_theta_min     4.27
_diffrn_reflns_theta_max     26.00
_diffrn_reflns_theta_full     26.00
_diffrn_measured_fraction_theta_max     0.989
_diffrn_measured_fraction_theta_full     0.989
_diffrn_reflns_limit_h_min     -15
_diffrn_reflns_limit_h_max     9
_diffrn_reflns_limit_k_min     -19
_diffrn_reflns_limit_k_max     31
_diffrn_reflns_limit_l_min     -5
_diffrn_reflns_limit_l_max     6
_refine_special_details
;
Aromatic H atoms were placed in idealized positions and allowed to ride on
their respective parent atoms, with C--H = 0.95 (C~arom~H) and with
U~iso~(H) = kU~eq~(carrier atom), where k = 1.2 for CH.
The H atoms attached to methyl C7 are disordered over two sites. These were
freely refined; the occupancy of the major disorder component is 0.69(5).
The highest peak and deepest hole in the final difference map were located
0.93 \%A from atom H7B and 0.32 \%A from atom H7A, respectively.
;
_reflns_number_total     1578
_reflns_number_gt     956
_reflns_threshold_expression     I>2\s(I)
_refine_ls_structure_factor_coef     Fsqd
_refine_ls_matrix_type     full
_refine_ls_R_factor_all     0.0416
_refine_ls_R_factor_gt     0.0299
_refine_ls_wR_factor_gt     0.0535
_refine_ls_wR_factor_ref     0.0613
_refine_ls_goodness_of_fit_ref     0.936
_refine_ls_restrained_S_all     0.936
_refine_ls_number_reflns     1578
_refine_ls_number_parameters     143
_refine_ls_number_restraints     0
_refine_ls_hydrogen_treatment     mixed
_refine_ls_weighting_scheme     calc
_refine_ls_weighting_details
                 'calc w=1/[\s^2^(Fo^2^)+(0.0396P)^2^] where P=(Fo^2^+2Fc^2^)/3'
_atom_sites_solution_hydrogens     geom
_atom_sites_solution_primary     direct
_atom_sites_solution_secondary     difmap
_refine_ls_shift/su_max     0.000
_refine_ls_shift/su_mean     0.000
_refine_diff_density_max     0.105
_refine_diff_density_min     -0.115
_refine_ls_extinction_method     none
_refine_ls_extinction_coef     ?
_refine_ls_abs_structure_details     ?
_refine_ls_abs_structure_Flack     ?
loop_
    _atom_type_symbol
    _atom_type_description
    _atom_type_scat_dispersion_real
    _atom_type_scat_dispersion_imag
    _atom_type_scat_source
    'C' 'C' 0.0033 0.0016
                         'International Tables Vol C Tables 4.2.6.8 and 6.1.1.4'
    'H' 'H' 0.0000 0.0000
                         'International Tables Vol C Tables 4.2.6.8 and 6.1.1.4'
    'N' 'N' 0.0061 0.0033
                         'International Tables Vol C Tables 4.2.6.8 and 6.1.1.4'
_computing_data_collection
;
CrysAlis CCD (Oxford Diffraction, 2007)
;
_computing_cell_refinement
;
CrysAlis RED (Oxford Diffraction, 2007)
;
_computing_data_reduction
;
CrysAlis RED (Oxford Diffraction,2007)
;
_computing_structure_solution     'SIR97 (Altomare et al., 1999)'
_computing_structure_refinement     'SHELXL97 (Sheldrick, 1997)'
_computing_molecular_graphics     'DIAMOND (Brandenburg, 1996)'
_computing_publication_material     'SHELXL97 (Sheldrick, 1997)'
loop_
    _atom_site_type_symbol
    _atom_site_label
    _atom_site_fract_x
    _atom_site_fract_y
    _atom_site_fract_z
    _atom_site_U_iso_or_equiv
    _atom_site_adp_type
    _atom_site_calc_flag
    _atom_site_refinement_flags
    _atom_site_occupancy
    _atom_site_disorder_assembly
    _atom_site_disorder_group
    C C1 0.45618(11) 0.14719(5) 0.0665(3) 0.0348(4) Uani d . 1 . .
    C C2 0.45326(12) 0.10499(5) -0.1031(3) 0.0353(4) Uani d . 1 . .
    C C3 0.53072(12) 0.06637(6) -0.0938(3) 0.0415(4) Uani d . 1 . .
    H H3 0.5271 0.0383 -0.2136 0.050 Uiso calc R 1 . .
    C C4 0.61302(13) 0.06857(6) 0.0888(3) 0.0426(4) Uani d . 1 . .
    H H4 0.6662 0.0420 0.0957 0.051 Uiso calc R 1 . .
    C C5 0.61819(12) 0.10957(5) 0.2622(3) 0.0405(4) Uani d . 1 . .
    H H5 0.6745 0.1111 0.3899 0.049 Uiso calc R 1 . .
    C C6 0.54110(12) 0.14841(5) 0.2495(3) 0.0353(4) Uani d . 1 . .
    C C7 0.37338(17) 0.18935(8) 0.0524(5) 0.0462(4) Uani d . 1 . .
    H H7A 0.297(2) 0.1729(9) 0.075(5) 0.042(10) Uiso d P 0.69(5) A 1
    H H7B 0.385(3) 0.2132(11) 0.190(8) 0.073(11) Uiso d P 0.69(5) A 1
    H H7C 0.381(3) 0.2054(10) -0.129(7) 0.060(11) Uiso d P 0.69(5) A 1
    H H7D 0.323(4) 0.1895(16) -0.102(10) 0.010(16) Uiso d P 0.31(5) A 2
    H H7E 0.334(4) 0.193(2) 0.231(14) 0.04(2) Uiso d P 0.31(5) A 2
    H H7F 0.410(4) 0.2239(18) 0.031(10) 0.015(18) Uiso d P 0.31(5) A 2
    N N1 0.36418(10) 0.10504(5) -0.2837(2) 0.0440(4) Uani d . 1 . .
    N N2 0.35797(10) 0.06789(5) -0.4371(3) 0.0419(3) Uani d . 1 . .
    N N3 0.34235(11) 0.03628(5) -0.5865(3) 0.0564(4) Uani d . 1 . .
    N N4 0.54156(10) 0.19271(4) 0.4164(3) 0.0440(3) Uani d . 1 . .
    N N5 0.61378(11) 0.19404(4) 0.5897(3) 0.0409(3) Uani d . 1 . .
    N N6 0.67279(12) 0.19998(5) 0.7553(3) 0.0528(4) Uani d . 1 . .
loop_
    _atom_site_aniso_label
    _atom_site_aniso_U_11
    _atom_site_aniso_U_22
    _atom_site_aniso_U_33
    _atom_site_aniso_U_12
    _atom_site_aniso_U_13
    _atom_site_aniso_U_23
    C1 0.0329(8) 0.0333(8) 0.0382(9) -0.0034(8) 0.0065(8) 0.0026(8)
    C2 0.0346(9) 0.0381(8) 0.0332(9) -0.0052(8) 0.0037(8) 0.0030(8)
    C3 0.0440(9) 0.0367(8) 0.0436(10) 0.0011(9) 0.0053(9) -0.0017(8)
    C4 0.0415(9) 0.0384(8) 0.0480(10) 0.0065(9) 0.0043(10) 0.0052(9)
    C5 0.0379(9) 0.0444(9) 0.0393(9) -0.0016(9) -0.0016(9) 0.0050(8)
    C6 0.0367(9) 0.0352(8) 0.0340(8) -0.0039(8) 0.0038(8) 0.0013(8)
    C7 0.0428(11) 0.0422(10) 0.0537(13) 0.0029(11) -0.0036(12) -0.0064(12)
    N1 0.0455(8) 0.0406(7) 0.0460(8) -0.0019(7) -0.0033(7) -0.0088(7)
    N2 0.0408(8) 0.0462(8) 0.0387(8) -0.0031(8) -0.0005(7) 0.0000(8)
    N3 0.0611(9) 0.0572(9) 0.0510(9) -0.0003(8) -0.0051(8) -0.0148(8)
    N4 0.0455(8) 0.0477(8) 0.0388(8) -0.0006(7) -0.0065(8) -0.0063(7)
    N5 0.0455(8) 0.0416(8) 0.0357(8) -0.0052(7) 0.0065(8) 0.0007(7)
    N6 0.0545(8) 0.0650(10) 0.0389(9) -0.0080(8) -0.0047(8) -0.0028(7)
_geom_special_details     ?
loop_
    _geom_bond_atom_site_label_1
    _geom_bond_atom_site_label_2
    _geom_bond_site_symmetry_2
    _geom_bond_distance
    _geom_bond_publ_flag
    C1 C2 . 1.393(2) ?
    C1 C6 . 1.399(2) ?
    C1 C7 . 1.495(2) ?
    C2 C3 . 1.382(2) ?
    C2 N1 . 1.4294(19) ?
    C3 C4 . 1.375(2) ?
    C3 H3 . 0.9500 ?
    C4 C5 . 1.382(2) ?
    C4 H4 . 0.9500 ?
    C5 C6 . 1.3836(19) ?
    C5 H5 . 0.9500 ?
    C6 N4 . 1.4270(19) ?
    C7 H7A . 1.04(3) ?
    C7 H7B . 0.94(3) ?
    C7 H7C . 1.02(3) ?
    C7 H7D . 1.00(5) ?
    C7 H7E . 1.04(7) ?
    C7 H7F . 1.01(5) ?
    N1 N2 . 1.2410(17) ?
    N2 N3 . 1.1331(17) ?
    N4 N5 . 1.2518(19) ?
    N5 N6 . 1.1222(17) ?
loop_
    _geom_angle_atom_site_label_1
    _geom_angle_atom_site_label_2
    _geom_angle_atom_site_label_3
    _geom_angle_site_symmetry_1
    _geom_angle_site_symmetry_3
    _geom_angle
    _geom_angle_publ_flag
    C2 C1 C6 . . 116.67(13) ?
    C2 C1 C7 . . 121.72(16) ?
    C6 C1 C7 . . 121.60(15) ?
    C3 C2 C1 . . 121.93(15) ?
    C3 C2 N1 . . 123.42(13) ?
    C1 C2 N1 . . 114.65(14) ?
    C4 C3 C2 . . 120.03(15) ?
    C4 C3 H3 . . 120.0 ?
    C2 C3 H3 . . 120.0 ?
    C3 C4 C5 . . 119.80(15) ?
    C3 C4 H4 . . 120.1 ?
    C5 C4 H4 . . 120.1 ?
    C4 C5 C6 . . 119.80(14) ?
    C4 C5 H5 . . 120.1 ?
    C6 C5 H5 . . 120.1 ?
    C5 C6 C1 . . 121.76(13) ?
    C5 C6 N4 . . 123.63(14) ?
    C1 C6 N4 . . 114.61(13) ?
    C1 C7 H7A . . 108.3(11) ?
    C1 C7 H7B . . 109.8(17) ?
    H7A C7 H7B . . 109(3) ?
    C1 C7 H7C . . 106.0(15) ?
    H7A C7 H7C . . 111(2) ?
    H7B C7 H7C . . 113(2) ?
    C1 C7 H7D . . 118(2) ?
    H7A C7 H7D . . 62(2) ?
    H7B C7 H7D . . 132(3) ?
    H7C C7 H7D . . 49(2) ?
    C1 C7 H7E . . 110(2) ?
    H7A C7 H7E . . 61(3) ?
    H7B C7 H7E . . 50(3) ?
    H7C C7 H7E . . 143(3) ?
    H7D C7 H7E . . 113(3) ?
    C1 C7 H7F . . 110(2) ?
    H7A C7 H7F . . 141(2) ?
    H7B C7 H7F . . 55(2) ?
    H7C C7 H7F . . 60(2) ?
    H7D C7 H7F . . 101(3) ?
    H7E C7 H7F . . 103(3) ?
    N2 N1 C2 . . 116.77(13) ?
    N3 N2 N1 . . 172.70(16) ?
    N5 N4 C6 . . 116.34(13) ?
    N6 N5 N4 . . 172.29(15) ?
loop_
    _geom_torsion_atom_site_label_1
    _geom_torsion_atom_site_label_2
    _geom_torsion_atom_site_label_3
    _geom_torsion_atom_site_label_4
    _geom_torsion_site_symmetry_1
    _geom_torsion_site_symmetry_2
    _geom_torsion_site_symmetry_3
    _geom_torsion_site_symmetry_4
    _geom_torsion
    _geom_torsion_publ_flag
    C6 C1 C2 C3 . . . . -0.6(2) ?
    C7 C1 C2 C3 . . . . 178.86(16) ?
    C6 C1 C2 N1 . . . . 179.09(12) ?
    C7 C1 C2 N1 . . . . -1.5(2) ?
    C1 C2 C3 C4 . . . . 0.8(2) ?
    N1 C2 C3 C4 . . . . -178.84(13) ?
    C2 C3 C4 C5 . . . . -0.2(2) ?
    C3 C4 C5 C6 . . . . -0.6(2) ?
    C4 C5 C6 C1 . . . . 0.8(2) ?
    C4 C5 C6 N4 . . . . -178.50(14) ?
    C2 C1 C6 C5 . . . . -0.2(2) ?
    C7 C1 C6 C5 . . . . -179.69(16) ?
    C2 C1 C6 N4 . . . . 179.16(13) ?
    C7 C1 C6 N4 . . . . -0.3(2) ?
    C3 C2 N1 N2 . . . . 0.2(2) ?
    C1 C2 N1 N2 . . . . -179.43(13) ?
    C5 C6 N4 N5 . . . . -3.5(2) ?
    C1 C6 N4 N5 . . . . 177.14(13) ?
data_global
_journal_date_recd_electronic     2007-12-10
_journal_date_accepted     2007-12-17
_journal_name_full     'Acta Crystallographica, Section E'
_journal_year     2008
_journal_volume     64
_journal_issue      2
_journal_page_first     o348
_journal_page_last     o348
_journal_paper_category     QO
_journal_coeditor_code     FJ2092
_publ_contact_author_name     'Thomas M. Klap\"otke'
_publ_contact_author_address
;
Department of Chemistry and Biochemistry
Ludwig-Maximilian University
Butenandtstr. 5--13 (Haus D)
D-81377 Munich
Germany
;
_publ_contact_author_email     tmk@cup.uni-muenchen.de
_publ_contact_author_fax     +49-89-2180-77492
_publ_contact_author_phone     +49-89-2180-77491
_publ_section_title
;
2,6-Diazidotoluene
;
loop_
    _publ_author_name
    _publ_author_address
    'Klap\"otke, Thomas M.'
;
Department of Chemistry and Biochemistry
Ludwig-Maximilian University
Butenandtstrasse 5--13
D-81377 Munich
Germany
;
    'Krumm, Burkhard'
;
Department of Chemistry and Biochemistry
Ludwig-Maximilian University
Butenandtstrasse 5--13
D-81377 Munich
Germany
;
    'Scherr, Matthias'
;
Department of Chemistry and Biochemistry
Ludwig-Maximilian University
Butenandtstrasse 5--13
D-81377 Munich
Germany
;
    'Spie\&s, Gunnar'
;
Department of Chemistry and Biochemistry
Ludwig-Maximilian University
Butenandtstrasse 5--13
D-81377 Munich
Germany
;
