# Supplementary material for: 2,6-Diazido­toluene
Source: Acta Crystallogr Sect E Struct Rep Online. 2008 Jan 4;64(Pt 2):o348. doi: 10.1107/S160053680706744X (PMC2960355; doi:10.1107/S160053680706744X)
Supplement: Supplementary file 2 [file e-64-0o348-Isup2.hkl]

#
# h,k,l, Fc-squared, Fo-squared, sigma(Fo-squared) and status flag
#
data_I
_shelx_title ' Pccn in Pccn'
_shelx_refln_list_code          4
_shelx_F_calc_maximum      190.45
_exptl_crystal_F_000       720.00
_reflns_d_resolution_high  0.8107
 
loop_
 _symmetry_equiv_pos_as_xyz
 'x, y, z'
 '-x+1/2, -y+1/2, z'
 'x+1/2, -y, -z+1/2'
 '-x, y+1/2, -z+1/2'
 '-x, -y, -z'
 'x-1/2, y-1/2, -z'
 '-x-1/2, y, z-1/2'
 'x, -y-1/2, z-1/2'
 
_cell_length_a    12.2980
_cell_length_b    25.8960
_cell_length_c     5.0850
_cell_angle_alpha  90.000
_cell_angle_beta   90.000
_cell_angle_gamma  90.000
 
_shelx_F_squared_multiplier     1.000
 
loop_
 _refln_index_h
 _refln_index_k
 _refln_index_l
 _refln_F_squared_calc
 _refln_F_squared_meas
 _refln_F_squared_sigma
 _refln_observed_status
   4   0   0    25817.77    25390.77    291.43 o
   6   0   0     3347.59     3538.25     34.55 o
   8   0   0      912.62      858.86     21.76 o
  10   0   0     2317.64     2563.13     39.90 o
  12   0   0     2440.08     2639.02     64.96 o
  14   0   0      515.53      578.41     41.88 o
   3   1   0      705.73      703.84      8.99 o
   5   1   0      806.39      842.46     11.50 o
   9   1   0       99.74      107.25      8.69 o
  11   1   0      241.23      274.99     12.32 o
  13   1   0      290.90      314.27     17.74 o
  15   1   0       56.49       74.71     30.11 o
   4   2   0      232.89      257.26      7.37 o
   6   2   0      534.60      504.17     10.16 o
   8   2   0      221.78      247.95     10.05 o
  10   2   0       52.78       49.88      9.82 o
  12   2   0       35.83       42.56     12.61 o
  14   2   0       75.31       84.61     20.23 o
   3   3   0      145.58      142.24      4.41 o
   5   3   0     1515.21     1460.10     15.96 o
   7   3   0     1512.52     1530.19     17.86 o
   9   3   0      296.22      309.77     11.31 o
  11   3   0      728.80      752.52     17.43 o
  13   3   0      134.11      128.40     17.79 o
  15   3   0       15.25       10.87     31.50 o
   2   4   0     7586.42     7439.19     34.18 o
   4   4   0       17.14       22.14      4.39 o
   6   4   0      222.34      219.08      8.42 o
   8   4   0       27.48       29.31      7.20 o
  10   4   0      417.18      410.02     13.21 o
  14   4   0       53.98       44.33     21.29 o
   1   5   0     1030.62      980.93      8.22 o
   3   5   0      115.44      117.12      7.87 o
   5   5   0     2535.09     2497.47     22.40 o
   7   5   0        9.55        8.91      6.71 o
   9   5   0       22.59       21.31      8.58 o
  11   5   0      216.68      221.83     14.87 o
  13   5   0       10.25        9.50     17.85 o
   0   6   0      466.76      453.07      9.20 o
   2   6   0      214.46      184.02      8.41 o
   4   6   0     2397.19     2425.30     26.77 o
   8   6   0      923.01      965.51     20.71 o
  10   6   0        5.14        0.46     12.27 o
  12   6   0        0.19       -6.80     16.76 o
  14   6   0       51.28       55.60     21.26 o
   3   7   0     1978.41     2075.42     23.73 o
   7   7   0      989.15      973.93     23.92 o
   9   7   0       87.89       80.25     11.71 o
  11   7   0       14.78       11.72     15.26 o
  13   7   0        0.43       -0.75     11.05 o
   0   8   0    27854.27    26554.15    282.33 o
   4   8   0     3511.48     3537.18     53.69 o
   6   8   0      616.87      650.03     18.54 o
   8   8   0      490.15      453.14     28.28 o
  10   8   0        2.29       -6.24     11.64 o
  12   8   0       26.85       30.88     21.87 o
  14   8   0       35.46       59.43     29.05 o
   1   9   0     2172.50     2102.80     15.22 o
   3   9   0      988.10     1109.29     19.30 o
   7   9   0      538.36      456.36     27.56 o
  11   9   0       33.70       20.30     19.26 o
  13   9   0      163.94      180.19     24.04 o
   0  10   0     6459.69     6574.61     54.05 o
   4  10   0     4642.39     4794.03     65.86 o
   6  10   0       14.70       13.54     10.23 o
   8  10   0      444.94      469.96     30.07 o
  10  10   0       68.96       49.75     22.55 o
  12  10   0       61.61       80.15     22.09 o
  14  10   0        1.56       -0.16      1.61 o
   1  11   0      248.76      229.21      7.00 o
   3  11   0      180.72      156.98     10.11 o
   5  11   0      487.57      514.71     16.87 o
   7  11   0        8.64        0.85      8.59 o
   9  11   0      124.40      121.34     23.62 o
  11  11   0       27.88       39.24     20.02 o
  13  11   0        2.32        7.87     25.31 o
   0  12   0     3485.78     3710.60     33.35 o
   4  12   0      777.07      713.07     24.70 o
   6  12   0      245.87      257.79     14.96 o
   8  12   0        9.25        8.92     12.89 o
  10  12   0        2.07       11.10     25.06 o
  12  12   0       21.14       18.17     23.01 o
  14  12   0       11.00        4.98     31.70 o
   1  13   0      827.46      877.39     12.65 o
   3  13   0      542.75      574.05     16.93 o
   5  13   0       42.94       33.98     10.59 o
   7  13   0      206.86      187.06     15.30 o
   9  13   0       61.70       48.32     23.27 o
  11  13   0       22.02        7.87     30.07 o
  13  13   0        6.72       24.35     40.03 o
   0  14   0      119.31      108.65      9.79 o
   2  14   0      768.94      797.14     11.23 o
   4  14   0     1073.04     1155.19     24.49 o
   6  14   0       22.18       16.42     12.23 o
   8  14   0      101.46       86.76     15.38 o
  10  14   0        1.45      -14.32     27.20 o
  12  14   0        1.30        6.57     26.37 o
   1  15   0        0.23       -0.30      2.62 o
   3  15   0       44.78       29.15      8.67 o
   5  15   0      102.90      117.09     13.24 o
   7  15   0        3.03       -1.86      8.61 o
   9  15   0       22.33       10.20     18.06 o
  11  15   0       26.22       31.86     30.42 o
  13  15   0       13.85       21.66     30.69 o
   0  16   0     1501.96     1577.72     37.76 o
   4  16   0      675.92      732.19     21.95 o
   6  16   0       13.93        3.06     16.80 o
   8  16   0      491.99      457.65     21.96 o
  10  16   0      117.92       72.30     30.78 o
  12  16   0       49.48       68.72     36.15 o
   1  17   0      746.82      673.32     17.36 o
   3  17   0     1019.03     1110.33     18.85 o
   5  17   0      289.62      346.86     25.95 o
   7  17   0      333.45      305.19     18.54 o
   9  17   0       58.10       32.72     19.55 o
  11  17   0       21.30        3.94     36.15 o
   0  18   0      758.20      774.72     20.81 o
   4  18   0        1.70       -0.29      2.13 o
   6  18   0       26.96       23.82     15.24 o
   8  18   0       65.18       37.92     18.97 o
  10  18   0       13.70       12.89     32.93 o
  12  18   0        3.46       -3.94     45.81 o
   5  19   0        5.91        7.12     15.31 o
   9  19   0       10.40        4.22     15.93 o
  11  19   0       49.84       41.16     38.30 o
   0  20   0     2432.19     2647.60     81.97 o
   2  20   0      502.70      488.60     14.89 o
   4  20   0        0.16       -0.07      1.78 o
   6  20   0        0.01       -0.61      3.53 o
   8  20   0       91.69       75.70     19.10 o
  10  20   0      168.22      159.57     24.79 o
   1  21   0      190.49      200.42     10.99 o
   3  21   0       20.21       12.32     10.39 o
   5  21   0       54.11       43.96     14.19 o
   7  21   0        0.04        0.00     20.36 o
   9  21   0        4.20       -2.37     14.21 o
  11  21   0       47.97       17.18     41.16 o
   0  22   0     1603.01     1784.41     33.53 o
   2  22   0       55.74       57.15      9.22 o
   4  22   0      256.76      213.78     14.97 o
   6  22   0       13.87       14.49     18.85 o
   8  22   0       67.03       62.43     22.12 o
  10  22   0        3.70        0.34     24.23 o
   1  23   0       32.16       40.44     10.63 o
   5  23   0        0.02       -0.18     16.36 o
   7  23   0        8.38       10.51     20.99 o
   9  23   0       15.52        8.24     24.55 o
   2  24   0      902.77     1018.78     21.56 o
   4  24   0       98.47       91.46     15.76 o
   6  24   0        6.36        1.58     22.53 o
   8  24   0       64.33       62.17     23.79 o
  10  24   0      180.93      195.85     28.59 o
   1  25   0        4.29        7.34     13.21 o
   3  25   0       52.87       48.93     13.58 o
   5  25   0      166.04      180.92     17.43 o
   7  25   0       13.87        6.96     20.24 o
   9  25   0        6.13       13.53     28.94 o
   2  26   0       61.46       55.08     14.26 o
   4  26   0      144.21      141.77     18.10 o
   6  26   0        2.13        4.35     21.49 o
   8  26   0       11.99       15.52     23.34 o
   1  27   0      107.06      100.27     15.73 o
   3  27   0       50.45       55.02     15.99 o
   5  27   0        5.03        2.17     16.32 o
   7  27   0       39.85       58.06     21.97 o
   0  28   0      659.85      695.46     43.67 o
   2  28   0       74.17       65.17     15.89 o
   4  28   0       38.88       39.76     20.71 o
   6  28   0       17.88       20.16     22.52 o
   1  29   0       30.75       19.87     20.81 o
   3  29   0       25.18       14.69     21.10 o
   5  29   0        8.47       23.91     23.08 o
   0  30   0      215.59      225.85     33.65 o
   2  30   0        7.88       -1.61     21.43 o
   4  30   0      109.20      115.38     23.33 o
   1  31   0        0.12       -0.93     23.91 o
   3  31   0        0.28        8.42     21.30 o
   1   1   1     1033.53     1008.80     13.10 o
   2   1   1     4126.24     4150.06     18.28 o
   3   1   1     7213.43     7282.16     27.34 o
   4   1   1      628.41      607.66      6.18 o
   5   1   1        7.36        5.76      2.58 o
   6   1   1      726.85      707.99     11.87 o
   7   1   1      814.51      833.30      8.76 o
   8   1   1        0.00       -1.17      2.57 o
   9   1   1       25.34       18.38      7.24 o
  10   1   1      291.24      293.29     10.02 o
  11   1   1        8.72        3.57      7.18 o
  12   1   1       24.89       15.72      8.98 o
  13   1   1      255.06      280.44     14.37 o
   1   2   1      297.81      315.96      7.07 o
   2   2   1      219.87      219.07      4.86 o
   3   2   1     1574.97     1530.42     12.16 o
   4   2   1     3678.06     3876.33     15.60 o
   6   2   1     1591.21     1755.41     13.62 o
   7   2   1      298.92      267.22      6.66 o
   8   2   1        1.34        0.55      3.00 o
   9   2   1       32.77       21.93      7.45 o
  10   2   1       23.57       14.93      8.51 o
  11   2   1       12.70        6.23      7.45 o
  12   2   1        0.62       -0.14      3.58 o
  13   2   1      137.08      128.80     14.58 o
  14   2   1      134.25      157.60     18.45 o
   1   3   1      114.61      114.18      9.31 o
   2   3   1       29.80       30.06      6.45 o
   3   3   1     1234.00     1181.80     12.18 o
   4   3   1     2224.17     2198.07     16.80 o
   5   3   1       83.96       83.00      3.91 o
   7   3   1      129.53      113.26      4.31 o
   8   3   1      341.50      315.52      9.69 o
   9   3   1      239.36      234.78      8.69 o
  10   3   1      144.50      140.99      8.50 o
  11   3   1       85.07       71.68      9.83 o
  12   3   1       24.56       28.21     15.08 o
  13   3   1       21.59       13.62     11.78 o
  14   3   1        8.76        7.61     12.04 o
   1   4   1     1723.40     1811.64     17.88 o
   2   4   1    36271.48    34845.13    501.80 o
   3   4   1     8436.18     8476.48     47.83 o
   4   4   1      501.90      507.87      8.06 o
   5   4   1      203.72      203.79      7.89 o
   6   4   1     1115.02     1107.54     12.88 o
   8   4   1      853.91      779.58     14.95 o
   9   4   1      146.70      148.29      7.72 o
  10   4   1     1047.92     1056.51     16.02 o
  12   4   1        7.28        3.72     11.21 o
  13   4   1       15.23        8.40     14.32 o
  14   4   1       43.10       36.00     16.90 o
   1   5   1     5048.03     5017.09     21.32 o
   2   5   1    22916.12    22786.43    194.28 o
   3   5   1     3686.38     3685.27     22.12 o
   4   5   1     1350.45     1411.31     22.27 o
   5   5   1       15.24       10.89      5.28 o
   6   5   1     3165.93     3334.14     24.04 o
   7   5   1      403.76      387.33      9.38 o
   8   5   1       65.90       62.15      4.67 o
   9   5   1       83.69       75.99      7.41 o
  10   5   1      124.87      130.60      8.52 o
  11   5   1       23.15       13.62     11.87 o
  12   5   1        0.15       -1.66      3.61 o
  13   5   1      187.55      178.00     14.69 o
  14   5   1       77.58       61.04     16.88 o
   1   6   1      690.59      687.65     12.82 o
   2   6   1      426.78      405.28      8.08 o
   4   6   1      158.08      170.33     11.63 o
   5   6   1       92.35       79.04      6.18 o
   6   6   1      433.54      476.79      9.28 o
   7   6   1        2.42        2.18      3.24 o
   8   6   1      666.25      730.65     10.92 o
   9   6   1        5.73       10.64      7.43 o
  10   6   1       51.22       40.29     10.01 o
  11   6   1       43.11       50.74     11.61 o
  12   6   1       36.48       24.46     13.50 o
  13   6   1       68.31       70.95     14.96 o
  14   6   1       12.49        6.60      6.12 o
   1   7   1      462.26      431.11      7.35 o
   2   7   1      366.22      378.10      8.58 o
   5   7   1        5.93        5.04      4.90 o
   6   7   1      304.24      311.77      8.52 o
   7   7   1        1.24        6.54      9.16 o
   8   7   1      100.90      111.91      6.83 o
   9   7   1      240.79      223.62      8.04 o
  10   7   1        6.92       -1.35      9.34 o
  11   7   1      129.87      130.96     11.97 o
  12   7   1       42.48       50.23     13.74 o
  13   7   1        3.44        2.26      5.43 o
  14   7   1        4.91       -1.99      5.11 o
   1   8   1     4445.74     4492.09     19.33 o
   2   8   1      489.55      550.34     10.29 o
   5   8   1      305.62      309.25     10.81 o
   6   8   1        9.19        6.76      8.13 o
   7   8   1      113.09      103.23     12.71 o
   8   8   1       14.21       20.39      8.67 o
   9   8   1      656.95      689.78     19.83 o
  10   8   1       23.16       31.89     13.71 o
  11   8   1      210.11      180.07     15.86 o
  12   8   1        0.29        6.67     14.85 o
  13   8   1        5.31        1.94     18.80 o
  14   8   1        4.97       -4.63     18.39 o
   1   9   1       77.32       82.04      4.11 o
   2   9   1     1819.44     1839.60     14.59 o
   3   9   1      151.58      134.42     15.75 o
   6   9   1      147.50      157.25     10.60 o
   7   9   1       15.07        7.28      6.43 o
   8   9   1       66.15       61.20      8.12 o
   9   9   1      171.37      163.61     16.25 o
  10   9   1      192.22      168.88     12.37 o
  11   9   1       17.74       13.29     16.60 o
  12   9   1        4.53        1.81     18.12 o
  13   9   1       55.70       48.30     20.87 o
  14   9   1       38.41       35.25     24.22 o
   1  10   1      151.92      155.19      7.51 o
   2  10   1       45.94       42.45      4.49 o
   3  10   1       95.39       94.58      8.07 o
   5  10   1       10.62       11.75      4.12 o
   6  10   1        3.96       12.82      7.10 o
   7  10   1       52.63       45.53      5.77 o
   8  10   1       10.99       20.50     13.50 o
   9  10   1        0.85        9.45     15.55 o
  10  10   1       45.71       52.29     15.09 o
  11  10   1        0.01        8.94     20.71 o
  12  10   1        3.01       -0.78      8.88 o
  13  10   1        0.15       10.55     21.73 o
  14  10   1        0.00       -5.81     23.75 o
   1  11   1      283.63      305.03      6.42 o
   2  11   1      201.46      190.82      6.53 o
   3  11   1      987.35     1061.28     13.10 o
   4  11   1       34.87       36.48      6.23 o
   5  11   1        0.06        4.02      4.26 o
   6  11   1        2.15        2.21      6.90 o
   7  11   1      119.16      118.00     10.96 o
   8  11   1       96.10       92.95     12.07 o
   9  11   1        0.11        8.21     15.53 o
  10  11   1       15.90       30.15     17.34 o
  11  11   1        4.64       10.16     17.00 o
  12  11   1       22.48       24.22     20.56 o
  13  11   1       43.22       50.26     22.35 o
  14  11   1        0.29       -1.83     10.88 o
   1  12   1      925.24      940.30     11.63 o
   2  12   1     4967.64     5047.29     26.44 o
   4  12   1      586.14      551.33      9.21 o
   5  12   1        1.72       -0.01      3.99 o
   7  12   1       12.11       17.36      9.07 o
   8  12   1       57.23       56.49     12.04 o
   9  12   1       99.70       81.86     15.56 o
  10  12   1      553.80      519.24     33.47 o
  11  12   1       44.38       41.72     21.45 o
  12  12   1       26.96        8.49     19.35 o
  13  12   1       35.95       36.50     23.38 o
   2  13   1      179.52      185.81      5.98 o
   3  13   1      155.42      160.34      6.36 o
   4  13   1      512.29      487.53      9.07 o
   5  13   1        0.02       -0.31      0.82 o
   6  13   1       41.65       36.28      6.41 o
   7  13   1       12.88       10.88      9.47 o
   8  13   1        1.14        5.39     12.25 o
   9  13   1        3.18        6.35     21.73 o
  10  13   1       56.96       55.19     18.98 o
  11  13   1        4.36       -9.66     43.31 o
  12  13   1        6.83        6.94     10.87 o
  13  13   1      114.07      101.65     22.45 o
   1  14   1      117.31      107.73      6.78 o
   2  14   1      409.95      386.08      7.92 o
   6  14   1      143.72      144.11      9.47 o
   7  14   1        2.23        2.86      6.78 o
   8  14   1       23.29       24.19     12.40 o
   9  14   1       21.62       18.58     14.31 o
  10  14   1       47.71       57.80     20.37 o
  11  14   1       12.59       27.38     21.77 o
  12  14   1        7.88        1.29      7.52 o
  13  14   1        1.88       12.34     24.66 o
   1  15   1        1.91        0.59      2.36 o
   3  15   1       60.15       64.50      6.95 o
   4  15   1       11.87       12.31      7.96 o
   5  15   1        4.28        4.24      5.51 o
   6  15   1       23.11       23.98      9.61 o
   7  15   1       42.88       45.33     10.41 o
   8  15   1       32.73       40.76     11.01 o
   9  15   1       28.65       21.49     14.67 o
  10  15   1       34.61       59.55     21.00 o
  11  15   1       26.95       19.44     23.39 o
  12  15   1       13.01       -0.30     19.48 o
  13  15   1        0.65       13.59     26.22 o
   1  16   1      112.10      111.57      6.67 o
   2  16   1       35.58       27.44      5.62 o
   3  16   1      957.96      959.21     11.89 o
   5  16   1        0.04       -2.33      7.50 o
   6  16   1        0.00        4.43      9.80 o
   7  16   1       52.23       44.57     10.82 o
   8  16   1        0.07        4.82      9.36 o
   9  16   1       59.21       50.00     15.53 o
  10  16   1        0.31        6.57     20.63 o
  11  16   1      206.00      219.81     22.77 o
  12  16   1        2.44       11.81     40.09 o
   1  17   1       28.92       22.78      6.25 o
   2  17   1      610.89      650.71     10.86 o
   3  17   1       17.76       15.82      5.36 o
   4  17   1      265.26      265.03      8.29 o
   5  17   1        2.13       -1.12      9.06 o
   6  17   1      377.34      362.95     13.37 o
   7  17   1        2.10        5.56      7.83 o
   8  17   1        6.16        7.37     12.95 o
   9  17   1       23.32       16.17     16.16 o
  10  17   1        6.81        3.33      9.65 o
  11  17   1       29.37       11.81     35.08 o
  12  17   1        0.02      -12.89     35.43 o
   1  18   1       40.90       32.01      6.90 o
   2  18   1      229.99      201.00      7.67 o
   3  18   1      260.88      255.54      7.17 o
   4  18   1      392.37      396.17      9.28 o
   5  18   1       84.45       83.45     10.23 o
   6  18   1       75.18       69.00     10.88 o
   7  18   1        3.96        6.97     13.59 o
   8  18   1       56.42       48.78     13.04 o
   9  18   1       44.41       42.27     14.57 o
  10  18   1       75.43       62.46     18.74 o
  11  18   1       23.32       21.83     37.94 o
  12  18   1        2.46        5.37     42.59 o
   1  19   1      167.78      162.00      7.54 o
   2  19   1      620.37      615.86     11.34 o
   3  19   1      121.97      126.91      6.67 o
   4  19   1       22.78       30.90      8.42 o
   5  19   1       35.05       33.46     10.63 o
   6  19   1      101.16      100.95     11.37 o
   7  19   1       37.90       45.73     12.47 o
   8  19   1       21.58       21.46     13.73 o
   9  19   1      129.11      134.24     14.62 o
  10  19   1      122.39      135.95     19.60 o
  11  19   1       17.71       26.84     36.87 o
   1  20   1      175.97      159.88      8.23 o
   2  20   1      642.69      645.34     14.34 o
   3  20   1       18.17       16.23      6.92 o
   4  20   1      187.04      178.55      9.30 o
   5  20   1      105.34       93.54     10.15 o
   6  20   1       78.80       66.44     11.65 o
   7  20   1       17.90       23.82     12.99 o
   8  20   1       14.73       19.32     14.74 o
   9  20   1      196.62      203.21     15.56 o
  11  20   1       85.11       80.18     40.80 o
   1  21   1       21.39       20.85      7.73 o
   2  21   1      106.86      106.96      7.82 o
   3  21   1       75.66       75.04      8.14 o
   4  21   1      123.00      105.67      9.49 o
   5  21   1        7.02        4.90      7.12 o
   6  21   1      367.79      359.19     14.56 o
   7  21   1       25.45       30.62     14.11 o
   8  21   1       75.48       63.75     15.03 o
   9  21   1       44.96       34.75     16.53 o
  10  21   1        0.14        2.65     37.76 o
  11  21   1       28.09        7.16     44.38 o
   1  22   1        1.18        3.35      7.55 o
   2  22   1      778.98      818.50     13.76 o
   3  22   1      430.30      408.98     11.22 o
   4  22   1      196.33      183.10     11.07 o
   5  22   1        8.59       14.22     10.67 o
   6  22   1       24.13       34.78     12.14 o
   7  22   1       64.69       68.03     14.66 o
   8  22   1      117.91      119.43     15.79 o
   9  22   1        5.61        7.81     16.02 o
  10  22   1       54.88       52.15     28.96 o
   1  23   1       61.00       50.84      8.83 o
   2  23   1      297.41      302.99     10.04 o
   3  23   1      120.22      123.60      9.21 o
   4  23   1       58.40       57.29     11.51 o
   5  23   1       12.08       17.81     13.32 o
   6  23   1       30.18       39.82     12.27 o
   7  23   1       22.32       29.99     15.74 o
   8  23   1       28.34       24.25     16.66 o
  10  23   1       60.79       60.30     29.35 o
   1  24   1       10.29       17.35      9.57 o
   2  24   1       12.52       14.87     10.07 o
   3  24   1       24.91       17.08     10.29 o
   4  24   1       73.93       85.40     12.53 o
   5  24   1       19.04       24.91     13.44 o
   6  24   1       20.71       26.68     14.39 o
   7  24   1        0.86       -3.80     13.27 o
   8  24   1       23.68       10.69     20.49 o
   9  24   1        7.13       -7.76     21.51 o
   1  25   1      245.41      253.58     10.51 o
   2  25   1      212.43      226.30     10.67 o
   3  25   1       22.04       13.15     11.23 o
   4  25   1       20.74       26.21     13.54 o
   5  25   1        0.47        0.47     12.93 o
   6  25   1       28.10       42.08     14.88 o
   7  25   1        1.06        4.76     14.70 o
   8  25   1       10.39       10.10     19.41 o
   9  25   1        7.72        8.17     19.15 o
   1  26   1       11.64       10.93     13.53 o
   2  26   1       66.77       68.16     10.85 o
   3  26   1        6.97        7.27     11.45 o
   4  26   1       33.43       29.21     14.27 o
   5  26   1        6.85        2.39     13.80 o
   6  26   1      135.10      144.79     15.77 o
   7  26   1        7.62        5.50     16.96 o
   8  26   1        2.34       -0.89     18.41 o
   1  27   1       51.88       33.50     12.87 o
   2  27   1      132.99      136.70     12.08 o
   3  27   1       59.46       61.11     14.20 o
   4  27   1        8.29       15.07     17.56 o
   6  27   1        3.00        0.76      6.64 o
   7  27   1       17.27       25.35     17.98 o
   1  28   1      213.67      240.12     13.87 o
   2  28   1      213.11      226.46     12.40 o
   3  28   1        3.81        3.37     13.64 o
   4  28   1       40.34       30.53     16.44 o
   5  28   1        5.31        4.66      5.87 o
   6  28   1        4.40        1.90     14.05 o
   1  29   1       55.88       44.70     14.60 o
   2  29   1      114.43       97.08     14.21 o
   3  29   1      166.29      199.24     16.78 o
   4  29   1        0.44       -6.69     18.63 o
   5  29   1        0.45       -2.42      5.37 o
   1  30   1        0.42       -1.29      3.06 o
   2  30   1       84.28       89.32     14.81 o
   3  30   1        3.88       13.81     17.83 o
   4  30   1        5.97       -1.66     11.90 o
   1  31   1       22.57       29.74     17.65 o
   2  31   1       26.70       25.50     18.03 o
   0   0   2      313.50      318.89      9.53 o
   1   0   2        3.47        4.69      4.62 o
   2   0   2      697.90      754.70     11.33 o
   4   0   2        5.63        3.94      4.14 o
   5   0   2      684.93      725.95     10.64 o
   7   0   2      949.70      894.19     12.91 o
   8   0   2       16.45       10.86      6.91 o
   9   0   2      507.94      550.47     21.24 o
  10   0   2       34.20       18.57     13.32 o
  11   0   2        2.16        0.85     23.94 o
  12   0   2       33.03       30.86     16.92 o
  13   0   2       29.77       30.71     25.81 o
  14   0   2        0.02      -13.18     22.93 o
   0   1   2      461.18      406.70     10.31 o
   1   1   2     1654.36     1655.64     10.12 o
   4   1   2     2995.58     3279.24     20.91 o
   6   1   2       53.37       50.94      4.09 o
   7   1   2      484.51      431.63      7.01 o
   9   1   2       32.76       22.07      8.37 o
  10   1   2      127.87      130.11      9.21 o
  11   1   2        5.47       -0.22     13.16 o
  12   1   2       16.58       20.64     12.35 o
  13   1   2        3.83       -2.33     10.74 o
  14   1   2        2.50        0.22      3.81 o
   1   2   2      322.55      298.55      4.65 o
   3   2   2       68.79       76.07      3.88 o
   6   2   2      608.24      679.03      7.75 o
   7   2   2      242.11      227.49      7.14 o
   8   2   2      163.76      163.66      6.30 o
   9   2   2        0.73       -1.95      4.70 o
  10   2   2       35.16       32.92      9.48 o
  11   2   2       31.60       37.42     10.80 o
  12   2   2       82.30       99.89     13.71 o
  13   2   2        3.05        7.26     17.11 o
  14   2   2        0.48       -0.83     19.32 o
   0   3   2      125.45      126.14      5.09 o
   1   3   2        0.00       -1.52      1.52 o
   2   3   2      351.69      381.60      7.60 o
   3   3   2      424.61      382.28      7.37 o
   4   3   2      599.50      657.59      7.86 o
   5   3   2      268.09      276.34      5.69 o
   6   3   2        4.03        8.16      4.43 o
   7   3   2        1.50        3.02      3.54 o
   8   3   2      128.69      114.40      5.93 o
   9   3   2       44.41       41.56      7.80 o
  10   3   2        1.36       -1.96      8.77 o
  11   3   2        3.86        1.54     10.36 o
  12   3   2        0.04        3.64     12.28 o
  13   3   2       12.57       16.07     16.10 o
  14   3   2       24.36       31.59     18.39 o
   1   4   2      781.49      784.42      8.28 o
   2   4   2        0.75        0.14      1.14 o
   3   4   2       22.98       24.87      5.21 o
   4   4   2     1061.78     1155.79     13.52 o
   5   4   2      679.12      656.49     11.97 o
   6   4   2        2.41       -0.31      1.65 o
   7   4   2        1.11       -1.58      1.82 o
   8   4   2      366.09      354.12      8.21 o
   9   4   2       37.65       27.86      8.11 o
  10   4   2        0.69       -7.20      7.20 o
  11   4   2        0.16        0.16      3.38 o
  12   4   2       61.31       44.08     13.92 o
  13   4   2        0.25        6.22     14.99 o
  14   4   2        0.00       -1.13     12.62 o
   0   5   2      559.44      583.07      9.95 o
   1   5   2        0.26        2.01      3.72 o
   2   5   2      289.48      319.99     17.18 o
   3   5   2      743.62      696.15     17.95 o
   4   5   2      453.09      448.24     11.33 o
   5   5   2     1669.37     1727.02     17.18 o
   6   5   2      179.38      177.21      6.83 o
   7   5   2      115.70      121.45      5.65 o
   8   5   2       55.61       42.58      6.37 o
   9   5   2       19.01       10.04      7.54 o
  10   5   2       64.57       47.03      9.64 o
  11   5   2      121.37      110.72     12.56 o
  12   5   2        3.57        0.11     11.24 o
  13   5   2        0.39       -2.34      8.92 o
  14   5   2       14.59       11.62     18.53 o
   0   6   2       84.64       77.03      6.01 o
   1   6   2       30.86       40.18      5.55 o
   2   6   2       13.09       12.89     10.74 o
   3   6   2      156.93      165.37     10.87 o
   4   6   2      484.02      432.20     16.07 o
   5   6   2     1003.31     1012.34     18.51 o
   6   6   2       55.47       44.39      6.30 o
   7   6   2       70.34       55.36      6.92 o
   8   6   2      170.73      158.87      9.22 o
   9   6   2       13.17       14.07      8.54 o
  10   6   2        8.65        8.41     11.11 o
  11   6   2        2.27       -6.24     10.21 o
  12   6   2       20.36       16.88     14.44 o
  13   6   2       10.90       17.22     16.27 o
  14   6   2        4.41       10.51     21.76 o
   0   7   2       81.33       83.20      5.42 o
   1   7   2      952.32      904.42      9.59 o
   3   7   2       58.47       60.14      9.58 o
   4   7   2      126.62      109.39     11.01 o
   5   7   2     1087.59     1110.46     25.18 o
   6   7   2      358.33      393.52     17.71 o
   7   7   2      150.81      149.71      7.41 o
   8   7   2       30.07       35.14      7.59 o
   9   7   2       40.66       34.82      8.86 o
  10   7   2       47.64       44.83     14.92 o
  11   7   2      109.95       83.26     16.31 o
  12   7   2       72.65       70.88     19.15 o
   0   8   2     5690.52     5738.49     40.70 o
   2   8   2      512.70      522.18     12.67 o
   3   8   2       11.67       10.07      4.11 o
   4   8   2     1858.62     1770.26     73.55 o
   5   8   2      881.18      906.54     23.79 o
   6   8   2       32.42       32.18     11.21 o
   7   8   2     1294.19     1187.61     29.71 o
   8   8   2     1016.05      996.02     14.67 o
   9   8   2      246.92      251.44      9.68 o
  10   8   2       14.12       17.83     15.68 o
  11   8   2       30.04       29.30     17.07 o
  12   8   2      306.90      314.22     18.92 o
  13   8   2       18.41       19.35     22.61 o
   2   9   2     1847.07     1876.31     22.58 o
   3   9   2     1011.58     1016.62     14.99 o
   4   9   2     4639.02     4811.36     28.83 o
   5   9   2     1612.02     1626.68     31.13 o
   6   9   2        7.70        0.73     10.57 o
   7   9   2      128.74      131.09     11.38 o
   8   9   2      912.15      981.71     23.63 o
   9   9   2      116.89      107.56     10.39 o
  10   9   2      154.94      152.39     15.76 o
  11   9   2       48.07       34.81     17.56 o
  12   9   2       19.30       24.67     19.88 o
  13   9   2        1.64        4.27     25.90 o
   0  10   2     1050.12     1113.34     19.53 o
   1  10   2       51.59       44.13      4.75 o
   2  10   2      958.78     1028.69     17.91 o
   3  10   2      177.49      169.56      7.25 o
   4  10   2     1199.68     1221.29     16.27 o
   5  10   2      626.98      675.42     21.77 o
   6  10   2      372.68      389.35     22.91 o
   7  10   2       21.62       17.40     11.32 o
   8  10   2       31.91       28.28     21.83 o
   9  10   2        6.39        6.82     11.07 o
  10  10   2        3.00        4.40     15.04 o
  11  10   2       22.83       23.51     18.53 o
  12  10   2       23.61       33.62     21.10 o
  13  10   2        1.88        0.35      5.40 o
   0  11   2     1443.59     1494.75     17.16 o
   1  11   2       59.17       51.68      5.02 o
   2  11   2       54.29       67.27      8.19 o
   3  11   2       88.77       79.82      6.94 o
   5  11   2      203.32      196.38      9.29 o
   6  11   2       15.44        8.59     18.97 o
   7  11   2       34.02       30.56     10.06 o
   8  11   2       98.30       87.06     16.20 o
   9  11   2      140.93      115.25     25.41 o
  10  11   2      214.53      212.59     19.55 o
  11  11   2       14.91        7.75     18.27 o
  12  11   2       22.61       13.42     23.67 o
  13  11   2       72.54       78.56     23.69 o
   0  12   2      183.87      176.59      7.99 o
   2  12   2       60.11       60.91      6.38 o
   3  12   2        8.77       12.19      7.28 o
   4  12   2       73.50       59.94      7.93 o
   5  12   2      151.89      135.43      8.81 o
   6  12   2       39.33       31.86     19.69 o
   7  12   2       18.46        6.93     14.54 o
   8  12   2        0.29       -2.52      6.98 o
   9  12   2        7.66        4.65     27.20 o
  10  12   2        0.06       -1.26     17.59 o
  11  12   2       17.43       20.50     19.66 o
  12  12   2        1.61        4.18     23.90 o
  13  12   2        0.22        0.41     31.05 o
   0  13   2      319.90      341.97     10.21 o
   1  13   2      152.61      155.40      6.27 o
   3  13   2        5.90       10.11      7.17 o
   4  13   2       92.12       79.34      8.67 o
   5  13   2       59.73       54.05     10.33 o
   6  13   2       22.54       19.20     10.01 o
   7  13   2      125.30      117.63     15.94 o
   8  13   2        4.41        9.76     17.71 o
   9  13   2       43.43       54.05     27.56 o
  10  13   2       13.10        4.19     30.01 o
  11  13   2       45.35       30.62     24.93 o
  12  13   2       13.36        7.05     22.37 o
   0  14   2      316.75      341.90     10.70 o
   1  14   2       96.42       98.23      5.90 o
   2  14   2        0.52       -1.19      5.13 o
   3  14   2      108.58       98.14      6.87 o
   4  14   2      539.64      570.44     14.45 o
   5  14   2      181.77      154.86     11.49 o
   6  14   2        4.38        0.58     10.15 o
   7  14   2      824.06      847.76     28.08 o
   8  14   2      328.50      308.03     21.00 o
   9  14   2      148.45      147.17     19.60 o
  10  14   2        3.22       10.38     30.42 o
  11  14   2       43.67       58.46     24.63 o
  12  14   2       35.39       38.85     23.59 o
   0  15   2      217.40      249.72     10.15 o
   1  15   2        2.04       -0.22      5.08 o
   2  15   2      281.16      269.40      7.89 o
   3  15   2       99.05      106.01      6.84 o
   4  15   2      249.83      252.76      9.45 o
   5  15   2      389.64      380.03     15.28 o
   6  15   2        2.06        0.95     11.83 o
   7  15   2      406.44      405.08     21.77 o
   8  15   2      175.81      177.86     18.72 o
   9  15   2       58.41       69.13     20.88 o
  10  15   2       94.44       94.85     30.78 o
  11  15   2        8.48        4.67     13.06 o
  12  15   2       11.69       16.64     29.61 o
   0  16   2     1243.82     1268.06     19.26 o
   1  16   2      115.34      109.29      6.65 o
   2  16   2      226.35      197.46      7.58 o
   3  16   2       18.92       20.69      6.95 o
   4  16   2      202.99      184.51      8.96 o
   5  16   2        4.80        4.95      9.20 o
   6  16   2        1.65       -4.12      7.26 o
   7  16   2      488.36      502.26     24.15 o
   8  16   2      221.04      208.62     19.48 o
   9  16   2      178.06      185.29     21.39 o
  10  16   2       14.41       14.68     31.86 o
  11  16   2       20.71       39.73     39.01 o
  12  16   2      124.12      128.76     29.35 o
   0  17   2      680.19      691.31     15.41 o
   2  17   2       51.53       45.64      6.96 o
   3  17   2       67.57       73.89      8.10 o
   4  17   2      911.64      962.26     15.91 o
   5  17   2      535.27      541.30     13.01 o
   6  17   2        4.51        0.96     10.25 o
   7  17   2        1.57        8.40     18.59 o
   8  17   2      134.10      109.92     19.99 o
   9  17   2        5.14       -0.53     19.69 o
  10  17   2        1.00       -1.82      5.65 o
  11  17   2       56.09       66.57     40.45 o
   0  18   2      492.64      454.44     13.65 o
   1  18   2       61.24       50.77      7.12 o
   2  18   2       16.32        9.96      8.00 o
   3  18   2       11.26        4.24      5.85 o
   4  18   2      450.05      423.99     10.58 o
   5  18   2      537.74      559.24     15.09 o
   6  18   2       13.20       12.98     17.71 o
   7  18   2      235.67      241.79     20.09 o
   8  18   2      271.47      294.36     21.51 o
   9  18   2        2.04       -0.02      7.67 o
  10  18   2        0.00        7.34     26.07 o
  11  18   2        7.48       18.61     40.09 o
   0  19   2       13.25       11.18     10.36 o
   1  19   2       54.75       37.74      8.15 o
   2  19   2      116.36      113.05      8.38 o
   4  19   2      116.98      112.25      8.62 o
   5  19   2       98.73       97.38     11.60 o
   6  19   2       34.92       23.12     19.22 o
   7  19   2      285.20      251.68     20.88 o
   8  19   2        0.06       -0.26     23.03 o
   9  19   2        5.20        6.44     25.06 o
  10  19   2       16.35       21.58     26.93 o
  11  19   2        0.06       -2.51     24.34 o
   0  20   2      449.47      496.88     17.66 o
   1  20   2        1.22       -1.58      6.49 o
   2  20   2       37.31       31.96      8.23 o
   3  20   2        0.07       -1.60      6.15 o
   4  20   2      137.88      139.07     10.32 o
   5  20   2        2.16        6.12      9.25 o
   6  20   2      128.84      109.70     15.46 o
   7  20   2        0.19        3.52     20.87 o
   8  20   2       12.08       24.18     22.71 o
   9  20   2        0.05       -3.31     16.90 o
  10  20   2       19.97       24.07     28.55 o
   0  21   2       20.24       24.56     11.51 o
   1  21   2        9.09        4.22      9.61 o
   2  21   2      105.48       98.90      9.68 o
   4  21   2      265.22      258.93     11.89 o
   5  21   2       43.64       36.34     14.18 o
   6  21   2        4.67        4.43     13.62 o
   7  21   2       47.06       25.95     22.53 o
   8  21   2       52.83       54.83     24.55 o
   9  21   2        0.26        2.11     30.15 o
  10  21   2        6.34        8.23     33.80 o
   0  22   2       19.01       18.12     12.44 o
   1  22   2        7.39       11.47      9.43 o
   2  22   2       12.70        7.39      9.68 o
   3  22   2        3.01        1.00     10.33 o
   4  22   2       17.39       11.35     12.09 o
   5  22   2        6.78        9.57     14.50 o
   6  22   2        5.91       15.01     15.96 o
   7  22   2       76.66       67.04     19.69 o
   8  22   2        0.91       17.18     26.32 o
   9  22   2       43.33       42.90     28.43 o
   0  23   2       26.06       25.32     13.38 o
   1  23   2       26.01       29.62      9.97 o
   2  23   2        3.69        1.33      8.98 o
   3  23   2       10.12        2.60     11.77 o
   4  23   2       15.42       14.28     12.67 o
   5  23   2      128.53      143.49     15.44 o
   6  23   2       11.48        0.92     17.18 o
   7  23   2        1.25        4.64     16.01 o
   8  23   2        6.32       14.77     22.52 o
   9  23   2        0.57       -3.18     19.22 o
   0  24   2       37.95       35.51     13.52 o
   1  24   2       55.66       50.35     10.64 o
   2  24   2       21.33       19.05     11.82 o
   3  24   2       17.53       12.74     12.84 o
   4  24   2        1.73       -1.59      7.15 o
   5  24   2        6.44        6.73     16.50 o
   6  24   2        0.41        2.87     11.60 o
   7  24   2       68.07       69.25     18.35 o
   8  24   2        1.36        6.69     22.84 o
   0  25   2       48.60       33.42     15.15 o
   1  25   2       49.92       44.53     11.26 o
   2  25   2       40.81       35.71     11.49 o
   3  25   2       55.90       46.54     14.22 o
   4  25   2      333.74      332.86     16.58 o
   5  25   2        1.13        3.34     22.23 o
   6  25   2        3.48        0.93     16.42 o
   7  25   2       16.72       21.74     19.71 o
   8  25   2      141.89      141.83     21.16 o
   0  26   2       27.22       27.69     16.44 o
   1  26   2        5.30        7.93     13.08 o
   2  26   2        0.02       -1.39      2.94 o
   3  26   2        3.53       12.69     16.41 o
   4  26   2       30.06       19.87     17.96 o
   5  26   2       74.06       73.52     18.46 o
   6  26   2        0.01        2.19     19.94 o
   7  26   2       37.94       29.19     21.46 o
   0  27   2        3.69        3.27     14.74 o
   1  27   2        4.21        2.30     13.18 o
   2  27   2       19.54       28.48     12.92 o
   3  27   2        0.10        5.52     20.77 o
   4  27   2       14.23       14.80     19.07 o
   5  27   2       12.08        5.91     18.86 o
   6  27   2        1.08       -0.62      3.88 o
   0  28   2        4.50        5.94     11.86 o
   1  28   2        0.11        0.34      3.34 o
   2  28   2        3.91       11.19     15.22 o
   3  28   2        0.04        7.93     19.78 o
   4  28   2       22.55        6.06     19.88 o
   5  28   2        9.97        1.55     21.04 o
   0  29   2        6.40        4.61     14.88 o
   1  29   2        5.92       15.72     16.51 o
   2  29   2       24.37       31.61     16.36 o
   3  29   2       99.73       99.87     20.66 o
   4  29   2       40.77       36.22     21.20 o
   0  30   2       25.28       24.08     24.93 o
   1  30   2       14.83        2.05      9.69 o
   1   1   3        0.17       -2.31      2.31 o
   2   1   3      281.31      277.34      6.76 o
   3   1   3       68.61       63.62      4.74 o
   4   1   3       26.12       22.21      3.06 o
   5   1   3       50.88       55.58      5.27 o
   6   1   3        1.28       -0.96      3.68 o
   7   1   3        2.36       -0.55      4.57 o
   8   1   3       89.00       81.29      6.50 o
   9   1   3        9.25        7.73      8.14 o
  11   1   3        1.51       -8.90     11.46 o
  12   1   3        7.27        3.76      9.05 o
  13   1   3        0.94        0.23     19.87 o
   1   2   3       56.09       53.57      5.37 o
   2   2   3       42.13       45.44      2.90 o
   3   2   3      566.51      552.40      8.34 o
   4   2   3        1.27       -0.25      2.38 o
   7   2   3       11.93       10.24      5.92 o
   8   2   3       12.98        8.55      8.30 o
   9   2   3       39.78       40.17      8.14 o
  10   2   3       16.69       19.31     10.90 o
  11   2   3       32.17       28.65     13.89 o
  12   2   3        0.13       -2.77     12.10 o
  13   2   3       28.38       20.67     17.99 o
   2   3   3      541.40      570.06     10.83 o
   3   3   3       62.94       67.86      5.15 o
   5   3   3       49.76       53.29      6.06 o
   6   3   3      649.64      706.68     10.05 o
   7   3   3       25.63       20.43      6.62 o
   8   3   3      122.96      125.43      7.32 o
   9   3   3        5.59        8.90      8.64 o
  10   3   3      448.63      495.98     12.79 o
  11   3   3       30.04       30.90     13.82 o
  12   3   3        3.12        5.79     16.42 o
  13   3   3        6.95        3.56      4.87 o
   1   4   3      818.06      834.13     12.85 o
   2   4   3       43.67       41.70      4.12 o
   4   4   3        0.00       -1.51      5.64 o
   5   4   3      784.32      699.61     10.71 o
   6   4   3        0.73        0.18      4.14 o
   7   4   3        0.07       -0.23      2.62 o
   8   4   3        6.15        0.37      5.39 o
   9   4   3      461.13      429.28      9.67 o
  10   4   3        0.01       -1.10      2.45 o
  11   4   3      167.66      150.98     13.88 o
  13   4   3       11.57        2.07      9.81 o
   1   5   3        9.18       11.76      2.96 o
   2   5   3       12.13        9.11      4.52 o
   3   5   3       43.72       41.63      5.47 o
   4   5   3       15.86       24.63      7.54 o
   5   5   3        0.32        0.78      7.31 o
   6   5   3      397.01      424.35     10.96 o
   7   5   3        8.14        7.66      6.19 o
   8   5   3      165.84      165.15      8.65 o
   9   5   3        1.47       -0.57      5.90 o
  10   5   3        9.19        6.28     10.90 o
  11   5   3        8.84       -0.54     17.11 o
  12   5   3        6.91       -3.23     22.04 o
  13   5   3        3.60       -0.98      5.17 o
   1   6   3      783.93      785.59     11.69 o
   2   6   3        5.25        1.98      4.14 o
   4   6   3        2.77        6.49      7.99 o
   7   6   3        4.77        5.11      6.92 o
   8   6   3        0.75        0.77      1.89 o
   9   6   3      208.72      215.21      9.97 o
  10   6   3        0.04       -8.63     22.81 o
  11   6   3        1.14       -2.19     10.31 o
  12   6   3        7.47        8.54     21.55 o
  13   6   3       29.09       12.13     29.11 o
   2   7   3     1348.88     1367.60     15.79 o
   3   7   3        0.01        0.07      5.62 o
   4   7   3       31.61       39.60      7.47 o
   5   7   3        0.49        5.78      8.07 o
   6   7   3      160.51      163.11     10.04 o
   7   7   3        3.24        3.33     12.06 o
   8   7   3      385.32      404.88     10.79 o
   9   7   3        9.87       13.94     10.11 o
  10   7   3        1.15       -1.04     15.60 o
  12   7   3       19.01       23.12     22.17 o
   1   8   3      235.95      215.85      7.15 o
   2   8   3        4.47       -0.65      5.06 o
   3   8   3        0.92       -2.70      6.73 o
   5   8   3       23.89       16.79      8.18 o
   6   8   3       69.21       74.37      8.85 o
   7   8   3        0.18       -1.36      3.09 o
   8   8   3        3.59        4.86      8.98 o
   9   8   3        3.17        1.35      4.92 o
  10   8   3        0.77       -2.90     14.59 o
  11   8   3       16.88        8.84     18.06 o
  12   8   3        0.40       -0.88     15.12 o
   1   9   3       30.91       38.90      6.57 o
   2   9   3      149.31      156.77      7.71 o
   3   9   3      104.37      103.57     13.53 o
   4   9   3      266.68      271.56     11.85 o
   5   9   3        7.08       11.55      9.86 o
   6   9   3     1986.11     2159.42     23.88 o
   7   9   3       98.09       94.72     11.11 o
   8   9   3      329.72      339.57     11.47 o
   9   9   3       30.02       31.60     13.25 o
  10   9   3       37.40       25.89     18.32 o
  11   9   3        2.02        2.10     20.03 o
  12   9   3        0.32       -1.71     18.16 o
   1  10   3       15.74       18.40      7.11 o
   2  10   3        0.00        1.77      3.26 o
   3  10   3       90.37       94.44      9.79 o
   4  10   3        9.72       20.41     13.91 o
   5  10   3      158.63      137.07     12.39 o
   7  10   3      172.46      145.31     10.19 o
   8  10   3        4.86        1.25      2.82 o
   9  10   3       86.44       66.00     15.46 o
  10  10   3        0.75        1.59     14.61 o
  11  10   3        3.75       -0.61     24.89 o
  12  10   3       11.96       16.75     23.68 o
   1  11   3        0.39       -0.42      2.61 o
   2  11   3        1.14       -0.25      5.87 o
   3  11   3       56.67       51.52     10.28 o
   4  11   3      242.69      217.67     12.50 o
   5  11   3       23.04        9.76     14.51 o
   6  11   3     1574.76     1693.89     35.31 o
   7  11   3       34.24       29.67     12.28 o
   8  11   3      499.15      545.47     16.00 o
   9  11   3       36.22       37.80     15.69 o
  10  11   3       26.01       40.70     19.13 o
  11  11   3        0.13       -1.29     15.63 o
  12  11   3        2.71       11.72     24.27 o
   1  12   3      215.90      183.42      7.22 o
   3  12   3       62.53       48.32     10.73 o
   4  12   3       94.33      107.81     11.17 o
   5  12   3      537.63      551.53     23.77 o
   6  12   3      210.00      244.48     19.22 o
   7  12   3      244.76      262.67     14.57 o
   8  12   3        0.01        6.80     13.07 o
   9  12   3      265.23      248.30     14.51 o
  10  12   3        7.75        6.20     15.59 o
  11  12   3       59.76       64.68     22.39 o
  12  12   3        3.15        7.26     17.10 o
   1  13   3       75.06       67.72      6.23 o
   2  13   3      740.81      674.45     13.36 o
   3  13   3      223.20      211.25     10.51 o
   4  13   3      861.78      874.97     23.41 o
   5  13   3       68.02       65.01     16.95 o
   6  13   3     4551.69     4839.24    101.47 o
   7  13   3      145.20      141.32     17.95 o
   8  13   3      486.49      471.66     19.04 o
   9  13   3       57.20       59.72     15.50 o
  10  13   3       70.38       69.44     24.40 o
  11  13   3       13.91       12.63     20.08 o
   1  14   3       35.44       22.19      6.90 o
   2  14   3        3.55        1.97      5.72 o
   3  14   3        9.35        6.33      8.01 o
   4  14   3        2.09        1.61     11.97 o
   5  14   3      175.86      161.16     13.38 o
   6  14   3        0.02       14.15     18.34 o
   7  14   3       11.61       15.88     19.72 o
   8  14   3        4.58       -1.79      5.37 o
   9  14   3      132.10      142.86     15.87 o
  10  14   3        0.06       13.15     36.81 o
  11  14   3        0.15        1.14     23.60 o
   1  15   3        3.98        3.60      5.88 o
   2  15   3      743.97      765.72     14.89 o
   3  15   3       61.55       60.23     10.49 o
   4  15   3      666.20      692.87     20.44 o
   5  15   3        0.36        2.44     13.58 o
   6  15   3      470.55      477.25     45.81 o
   7  15   3       59.79       53.33     28.99 o
   8  15   3       30.31       30.63     21.75 o
   9  15   3        4.60       -1.88      5.21 o
  10  15   3        9.78        8.03     26.32 o
  11  15   3        0.20       -0.74      4.83 o
   1  16   3       50.51       39.85      7.26 o
   2  16   3        6.13        4.15      8.88 o
   3  16   3       57.28       44.72      9.76 o
   4  16   3       47.30       58.42     11.96 o
   5  16   3        1.12        5.94     14.43 o
   6  16   3       49.43       50.65     19.74 o
   7  16   3       66.15       49.04     30.78 o
   8  16   3        0.60       -3.59     22.01 o
   9  16   3        8.47       12.23     24.88 o
  10  16   3        0.15        7.62     27.39 o
   1  17   3        3.82        4.34      6.12 o
   2  17   3      106.22      100.69      9.24 o
   4  17   3      141.74      138.38     10.56 o
   5  17   3        1.41        4.69     13.26 o
   6  17   3       30.74       26.64     19.33 o
   7  17   3        7.48        0.84     17.39 o
   8  17   3       31.43       23.27     24.55 o
   9  17   3        6.60       -0.88     19.11 o
  10  17   3        5.50       22.19     39.37 o
   1  18   3       22.27       26.68      8.08 o
   2  18   3       12.04       17.23      9.73 o
   3  18   3      145.03      145.61     10.77 o
   4  18   3       13.48       18.92     11.29 o
   5  18   3       83.97       85.98     13.72 o
   6  18   3       16.95       20.80     20.97 o
   7  18   3      121.10      117.33     22.31 o
   8  18   3        2.06       -2.20     26.05 o
   9  18   3       68.46       58.18     27.32 o
  10  18   3        0.18       -1.79     45.10 o
   1  19   3        6.20        5.93      8.75 o
   3  19   3       23.31       21.21     11.51 o
   4  19   3        8.78       15.54     11.82 o
   5  19   3        0.33        1.02     22.13 o
   6  19   3       10.12        0.42     11.16 o
   7  19   3       12.80       16.71     19.49 o
   8  19   3        0.52        1.93     19.83 o
   9  19   3        0.44        0.69     10.38 o
   1  20   3      415.73      411.23     10.39 o
   2  20   3       30.56       22.60     11.00 o
   3  20   3        6.24       -0.20      3.64 o
   4  20   3        3.83       -1.03      6.88 o
   5  20   3       42.81       31.13     17.47 o
   6  20   3        0.18       10.02     16.27 o
   7  20   3       27.75       27.33     20.69 o
   8  20   3        0.91        7.17     24.76 o
   9  20   3       67.34       81.06     30.24 o
   1  21   3       37.14       27.37      9.59 o
   2  21   3      394.25      377.08     12.17 o
   4  21   3        0.08       -4.67     16.34 o
   5  21   3        8.64        3.80     16.59 o
   6  21   3      292.40      309.99     16.79 o
   7  21   3       14.59       19.24     21.04 o
   8  21   3        1.48        8.03     16.28 o
   1  22   3       18.30       18.32     10.24 o
   2  22   3       19.65       19.59     13.39 o
   3  22   3        0.02       -5.58     14.49 o
   4  22   3        2.47       -2.60     14.79 o
   6  22   3        9.73       14.95     19.06 o
   7  22   3        0.10       -3.88     12.02 o
   8  22   3        2.12       -0.26      9.73 o
   1  23   3        3.63        0.84      6.11 o
   2  23   3       16.37       16.87     14.07 o
   3  23   3        7.84        7.72     16.47 o
   4  23   3       81.82       85.76     17.16 o
   5  23   3       18.94       26.74     18.23 o
   6  23   3        5.09       -1.81     10.21 o
   7  23   3        0.54        6.81     18.55 o
   1  24   3        4.77        0.16     10.25 o
   2  24   3        0.33        3.81     15.94 o
   3  24   3        5.73       10.09     17.48 o
   4  24   3        0.03       -6.96     13.71 o
   5  24   3       23.13       21.79     19.05 o
   6  24   3        0.00       -3.88     21.46 o
   1  25   3        2.78        1.19     10.41 o
   2  25   3        0.60       -1.04     15.57 o
   3  25   3        1.35        4.59     15.35 o
   4  25   3        0.00       -1.54      5.85 o
   5  25   3        0.11       -2.11     21.78 o
   6  25   3       28.50       26.55     21.60 o
   1  26   3       36.56       30.85     14.38 o
   2  26   3        1.91        1.48     15.31 o
   3  26   3       34.66       28.87     19.89 o
   4  26   3        2.46       -1.68     24.69 o
   5  26   3       50.12       34.39     21.73 o
   1  27   3        3.01        1.02     14.35 o
   2  27   3      109.55      125.40     18.06 o
   3  27   3        6.44       13.76     18.93 o
   1   0   4       56.58       65.87     15.94 o
   3   0   4        0.59       -5.08      6.26 o
   4   0   4       81.62       76.12     15.69 o
   5   0   4      437.53      466.69     22.27 o
   6   0   4       39.21       27.57     17.07 o
   7   0   4      431.27      398.79     17.70 o
   8   0   4        0.99       -7.45     11.06 o
  10   0   4        3.04       -1.56     20.43 o
  11   0   4        0.32        8.41     26.95 o
   0   1   4      159.64      157.83     17.81 o
   1   1   4       36.86       19.57     10.73 o
   3   1   4        6.10       -3.50      6.54 o
   4   1   4      448.87      462.53     15.92 o
   5   1   4       10.73        6.50     11.76 o
   6   1   4       22.19       18.59     12.47 o
   7   1   4      227.26      235.15     10.85 o
   8   1   4       98.90       92.50     10.77 o
   9   1   4        2.03        6.77     15.05 o
  10   1   4       19.71       19.73     16.90 o
  11   1   4       12.16       15.00     18.78 o
   0   2   4      202.06      210.04     11.86 o
   1   2   4       29.24       28.44      8.31 o
   3   2   4       24.90       26.43     11.14 o
   4   2   4        0.50       -5.24      5.24 o
   5   2   4       13.10       -2.04     11.74 o
   6   2   4      124.50      123.57     10.94 o
   7   2   4       34.44       28.15     11.44 o
   8   2   4       33.84       32.34     14.16 o
   9   2   4        6.12        5.96     13.95 o
  10   2   4       10.03       11.18     24.13 o
  11   2   4        0.17        2.35      8.59 o
   0   3   4        6.66        0.90     10.25 o
   1   3   4        0.26        1.27      7.58 o
   2   3   4        1.08        2.14      7.13 o
   3   3   4      125.31      135.13     11.85 o
   6   3   4       10.54       -2.91     11.29 o
   7   3   4        0.66       -9.30      9.30 o
   8   3   4        2.84       -4.08     12.77 o
   9   3   4        5.43        3.92     15.58 o
  10   3   4        1.27       -0.15      3.09 o
  11   3   4        1.43       -5.18     12.60 o
   1   4   4        0.39        0.69      8.90 o
   3   4   4        2.96        4.35      9.08 o
   4   4   4      155.85      150.56     12.05 o
   5   4   4        9.76        4.90      6.97 o
   6   4   4        0.04      -12.50     12.50 o
   7   4   4       58.86       44.53     15.35 o
   8   4   4       87.94       74.45     14.78 o
   9   4   4        0.35        0.67      5.63 o
  10   4   4        0.58        0.66     24.79 o
  11   4   4        7.09       13.60     39.73 o
   0   5   4       41.37       44.03     11.48 o
   1   5   4        4.80        1.27      2.42 o
   2   5   4       58.52       60.66      8.39 o
   3   5   4      133.82      148.06      8.83 o
   4   5   4      101.17      102.34     11.71 o
   5   5   4      217.13      232.81     14.94 o
   6   5   4        1.96       10.09     14.26 o
   7   5   4       41.57       36.75     15.69 o
   8   5   4       63.18       62.70     14.36 o
   9   5   4       41.50       40.15     15.69 o
  10   5   4       16.13       16.80     24.38 o
  11   5   4       63.91       67.29     40.09 o
   0   6   4       97.53      109.45     12.36 o
   1   6   4        4.72        8.28      7.60 o
   2   6   4      125.90      126.58     10.13 o
   3   6   4      114.37      107.38     10.40 o
   4   6   4      169.79      161.47     17.20 o
   5   6   4      125.38      123.54     13.98 o
   6   6   4        3.53        4.30     12.58 o
   7   6   4        1.52        3.34      6.72 o
   8   6   4       87.80       85.13     14.90 o
   9   6   4        7.31        5.81     15.93 o
  10   6   4       17.80       29.71     35.79 o
   0   7   4      181.87      164.20     14.60 o
   1   7   4        2.20       -2.35      8.09 o
   2   7   4        0.04       -1.33     10.13 o
   3   7   4      251.75      257.88     11.61 o
   4   7   4      228.77      213.80     11.43 o
   5   7   4      182.73      181.99     14.53 o
   6   7   4       16.63       20.37     15.08 o
   7   7   4       57.15       69.81     15.97 o
   8   7   4       81.31       91.41     14.49 o
   9   7   4        6.24        6.29     15.85 o
  10   7   4        0.24       13.60     36.87 o
   0   8   4      480.40      500.97     32.03 o
   1   8   4       83.26       71.41     10.66 o
   2   8   4      174.05      177.74     11.15 o
   3   8   4       72.33       70.79     11.29 o
   4   8   4       77.68       63.18     10.46 o
   5   8   4        0.06        0.64      6.07 o
   6   8   4       21.89       14.77     15.49 o
   7   8   4      111.90       93.33     16.32 o
   8   8   4      143.79      157.63     14.79 o
   9   8   4      230.89      238.71     18.73 o
  10   8   4        0.02        3.58     36.87 o
   0   9   4       88.37       84.23     15.18 o
   1   9   4       50.43       43.40     10.79 o
   2   9   4      408.58      384.74     13.99 o
   3   9   4      387.97      402.18     21.09 o
   4   9   4     1029.08     1081.35     18.80 o
   5   9   4       47.19       44.79     11.30 o
   6   9   4       12.33        2.75     16.11 o
   7   9   4        3.69       13.07     17.22 o
   9   9   4      150.77      165.18     19.47 o
  10   9   4       52.34       58.70     38.30 o
   0  10   4       20.92       26.13     16.20 o
   1  10   4       66.15       63.34      9.73 o
   2  10   4      427.17      404.81     14.42 o
   3  10   4      146.78      133.38     10.65 o
   4  10   4      334.63      352.09     12.75 o
   5  10   4        3.92        2.20      8.96 o
   6  10   4      166.23      172.51     13.82 o
   7  10   4        1.83        0.31      3.78 o
   8  10   4      101.22       95.32     18.76 o
   9  10   4       46.47       54.77     24.17 o
  10  10   4       40.13       20.04     40.45 o
   0  11   4      498.86      517.70     34.54 o
   1  11   4       72.24       55.22      9.91 o
   2  11   4        7.37        9.61     10.00 o
   3  11   4        4.52       -3.97      7.69 o
   4  11   4       49.00       41.67     11.66 o
   5  11   4       27.17       22.59     13.50 o
   6  11   4       33.12       35.42     14.82 o
   7  11   4        1.88        2.61     20.17 o
   8  11   4        3.54        0.57      3.54 o
   9  11   4        3.51        7.40     24.65 o
   0  12   4        3.26        0.42     13.55 o
   1  12   4      102.67       95.15     10.43 o
   2  12   4        9.73        4.42     10.06 o
   3  12   4       21.11       12.49      9.90 o
   4  12   4        2.39       -3.43      5.76 o
   5  12   4       66.12       62.82     14.44 o
   6  12   4        4.21        4.13     14.63 o
   7  12   4        1.19       -3.32     10.90 o
   8  12   4        0.14        7.71     23.00 o
   9  12   4        8.68        5.40     25.72 o
   0  13   4      267.90      274.54     18.96 o
   1  13   4        3.51        2.19      3.07 o
   2  13   4        0.63        0.78      9.47 o
   3  13   4       41.36       30.89     10.48 o
   4  13   4      113.06      102.30     10.83 o
   5  13   4       69.25       74.78     12.71 o
   6  13   4        1.41        2.51     13.81 o
   7  13   4        5.91        4.98     16.13 o
   8  13   4        6.73        8.51     21.35 o
   9  13   4        1.61       -2.79     17.81 o
   0  14   4        0.23       -1.79     38.30 o
   1  14   4      198.15      202.88     12.05 o
   2  14   4       12.51        9.50     12.52 o
   3  14   4      125.62      131.72     10.77 o
   5  14   4        2.38        5.42     13.85 o
   6  14   4        1.71        6.81     16.18 o
   7  14   4      157.14      132.19     16.82 o
   8  14   4      224.82      206.55     20.92 o
   9  14   4      158.52      140.67     39.37 o
   0  15   4       55.11       48.01     14.79 o
   1  15   4        0.05       -5.61      6.16 o
   2  15   4       92.60       82.66     13.06 o
   3  15   4        9.23       11.57     13.99 o
   4  15   4       97.01      102.69     12.07 o
   5  15   4       39.83       45.57     13.72 o
   6  15   4        2.56        7.41     15.02 o
   7  15   4       37.91       30.67     17.81 o
   8  15   4       75.48       87.47     19.24 o
   9  15   4       18.37       18.97     39.73 o
   0  16   4      134.41      127.85     14.94 o
   1  16   4       66.76       55.85     12.44 o
   2  16   4       85.38       78.42     13.97 o
   3  16   4       14.73       19.09     15.99 o
   4  16   4        0.10       -5.20     10.19 o
   5  16   4       16.09       20.83     13.97 o
   6  16   4        3.31        7.71     15.02 o
   7  16   4       87.83       75.16     18.15 o
   8  16   4       15.66       20.24     19.64 o
   0  17   4      377.46      353.64     16.93 o
   1  17   4       62.93       63.06     12.81 o
   2  17   4       45.98       39.56     13.12 o
   3  17   4      291.35      301.58     15.96 o
   4  17   4      548.31      565.65     22.68 o
   5  17   4       52.50       39.66     19.34 o
   6  17   4        5.08        3.63     13.96 o
   7  17   4        0.04       -4.25      7.14 o
   8  17   4      134.36      152.94     23.69 o
   0  18   4        3.47        9.87     17.28 o
   1  18   4        6.01       10.88     12.99 o
   2  18   4        1.89       -0.05      2.19 o
   3  18   4       68.00       62.50     13.87 o
   4  18   4      106.10       93.15     16.53 o
   5  18   4       61.06       38.79     20.03 o
   6  18   4        8.57        4.52     21.01 o
   7  18   4       23.20       13.29     22.67 o
   0  19   4        0.13        6.01     17.62 o
   1  19   4       15.68       23.33     14.10 o
   2  19   4       42.45       34.09     14.47 o
   3  19   4        0.05        2.31      9.37 o
   4  19   4       40.90       35.87     15.45 o
   5  19   4        9.52        0.74      8.61 o
   6  19   4       14.24        7.63     22.02 o
   7  19   4      141.71      152.76     28.98 o
   0  20   4       84.70       61.41     18.55 o
   1  20   4       10.33        7.46     13.34 o
   2  20   4        3.08        1.16     15.53 o
   3  20   4        0.07        7.48     11.14 o
   4  20   4       20.26       12.99     18.11 o
   5  20   4       51.11       56.97     22.21 o
   6  20   4       20.03       15.15     28.55 o
   0  21   4        8.92       16.39     19.83 o
   1  21   4        3.62       -0.40     12.33 o
   2  21   4        8.53       11.18     15.95 o
   3  21   4        7.90       10.09     16.33 o
   4  21   4       35.79       21.66     19.02 o
   5  21   4       24.77       25.88     22.51 o
   6  21   4        0.88      -12.88     22.14 o
   0  22   4        0.05       -1.66     15.83 o
   1  22   4        5.31       -0.09     12.96 o
   2  22   4       39.83       48.65     16.84 o
   3  22   4       20.25       11.83     21.47 o
   4  22   4       24.19       36.57     20.35 o
   5  22   4        0.08        4.92     22.23 o
   0  23   4        3.30       -1.45     23.82 o
   1  23   4        6.70       14.13     17.45 o
   2  23   4        0.50        0.30     10.58 o
   3  23   4        4.53        6.53     16.25 o
   4  23   4        0.60        2.91     17.02 o
   0  24   4        1.78       -4.35     25.29 o
   1  24   4        3.94        4.46     10.75 o
   2  24   4       11.18       15.87     21.34 o
   1   1   5      120.25      116.41     15.88 o
   3   1   5       80.02       87.06     15.59 o
   4   1   5        2.02       -4.23      7.84 o
   5   1   5        4.55        2.52      5.50 o
   6   1   5       71.48       46.69     17.67 o
   7   1   5        3.48        0.89      2.93 o
   8   1   5        1.16        2.20      9.91 o
   9   1   5        4.80       -1.05      5.29 o
   1   2   5      180.86      187.57     15.48 o
   3   2   5      188.37      206.46     16.06 o
   4   2   5       74.46       60.50     16.37 o
   5   2   5       10.99        9.13     17.00 o
   6   2   5       56.57       24.73     17.67 o
   7   2   5       30.40       39.79     16.45 o
   8   2   5       31.99       22.94     19.45 o
   9   2   5        0.11        5.07     15.07 o
   1   3   5        7.45      -15.39     29.71 o
   2   3   5       38.03       13.89     15.06 o
   3   3   5        9.88       -5.24     13.50 o
   4   3   5       42.81       25.89     16.14 o
   5   3   5        9.43        3.78      8.70 o
   6   3   5       33.97       12.58     15.52 o
   7   3   5        2.86        5.18     20.84 o
   8   3   5        7.76        3.33     19.28 o
   9   3   5       20.61       25.47     24.48 o
   1   4   5      109.78      104.90     14.53 o
   2   4   5      491.48      520.91     19.95 o
   3   4   5       66.93       43.00     15.48 o
   4   4   5       25.91       12.23     15.84 o
   5   4   5        0.19       -2.88      9.11 o
   6   4   5        9.96        8.24     20.53 o
   7   4   5       20.03        9.66     16.59 o
   8   4   5       42.70       43.57     19.45 o
   2   5   5      552.28      625.87     20.78 o
   3   5   5        1.15       -0.76      2.74 o
   4   5   5      107.26       80.84     22.52 o
   5   5   5       50.69       37.56     24.16 o
   6   5   5      265.03      277.33     20.24 o
   7   5   5       12.78       11.87     21.89 o
   8   5   5        0.57        9.83     14.23 o
   1   6   5      118.94      129.85     15.96 o
   2   6   5       33.38       50.82     22.14 o
   3   6   5        4.31        9.87     21.76 o
   4   6   5        2.32       11.27     22.78 o
   5   6   5        0.41        2.57     19.53 o
   6   6   5       10.61        6.64     22.14 o
   7   6   5        2.28        0.45     23.85 o
   8   6   5       75.26       85.51     20.05 o
   1   7   5        7.42        7.30     17.84 o
   2   7   5        0.25       -3.21     17.53 o
   3   7   5       14.01       11.78     22.01 o
   4   7   5        0.42       10.02     22.78 o
   5   7   5        3.07       17.42     19.44 o
   6   7   5       21.79       16.74     25.05 o
   7   7   5        0.09       -1.76     22.11 o
   8   7   5        0.34        7.93     28.59 o
   1   8   5      147.43      174.05     16.83 o
   2   8   5       87.55       86.57     17.53 o
   3   8   5        0.13        9.50     18.21 o
   4   8   5        0.27        0.12     14.29 o
   5   8   5       36.61       29.25     20.72 o
   6   8   5        0.36        3.67     20.23 o
   7   8   5        0.37       -0.96     17.38 o
   8   8   5       21.12       25.27     24.24 o
   1   9   5       21.81       29.35     18.45 o
   2   9   5        0.62        0.00      2.78 o
   3   9   5       49.04       59.29     18.60 o
   4   9   5        1.90        9.80     24.61 o
   5   9   5        6.09       13.78     19.81 o
   6   9   5       13.83        7.28     21.05 o
   7   9   5        9.02        4.99     18.40 o
   8   9   5        9.01        4.78     25.06 o
   1  10   5       19.41       21.11     18.58 o
   2  10   5        5.85        3.10     19.36 o
   3  10   5       29.29       16.67     18.87 o
   4  10   5       19.50       21.32     16.91 o
   5  10   5        0.60        3.01     14.55 o
   6  10   5        3.58       12.04     19.84 o
   7  10   5        9.30       18.39     23.12 o
   1  11   5        1.71        0.70     13.09 o
   2  11   5        2.27        9.65     17.84 o
   3  11   5       19.70       31.91     17.26 o
   4  11   5        1.32       -0.54      4.17 o
   5  11   5        1.08        8.25     18.41 o
   6  11   5        4.62       13.56     21.95 o
   7  11   5        6.87       20.80     24.10 o
   1  12   5        2.21        8.87     16.43 o
   2  12   5      370.28      378.68     22.78 o
   3  12   5       70.61       71.36     17.01 o
   4  12   5       81.62       68.49     17.93 o
   5  12   5       26.86       29.61     18.83 o
   6  12   5        0.10        0.77     14.56 o
   7  12   5       62.15       53.57     24.83 o
   1  13   5      121.34      101.93     17.18 o
   2  13   5       71.69       78.48     17.34 o
   3  13   5        0.77       -2.42     16.56 o
   4  13   5       42.33       39.48     18.37 o
   5  13   5        0.06        0.47      4.39 o
   6  13   5       13.85       22.13     20.61 o
   1  14   5       13.04        9.43     12.96 o
   2  14   5       11.01        9.14     16.08 o
   3  14   5        2.56       -4.02     18.98 o
   4  14   5        2.81       -3.67      9.14 o
   5  14   5       16.29       13.51     19.59 o
   6  14   5        1.57        8.30     20.94 o
   1  15   5       45.71       45.28     16.74 o
   3  15   5        1.82        0.16     12.74 o
   4  15   5        1.72       -2.34      6.40 o
   5  15   5       16.74       23.43     21.15 o
   1  16   5        3.29        0.36      4.16 o
   2  16   5        1.36        2.00     16.08 o
   3  16   5      120.03      119.11     20.02 o
   4  16   5        1.83        5.77     22.83 o
   5  16   5        6.28        8.79     19.86 o
   1  17   5       59.18       54.58     16.20 o
   2  17   5       76.05       67.66     18.10 o
   3  17   5        6.14        6.94     17.20 o
   4  17   5       14.41       15.04     21.24 o
   1  18   5       37.69       35.64     16.84 o
   2  18   5       50.22       43.40     17.03 o
   3  18   5       25.01       23.70     17.19 o
   1  19   5       94.35      111.10     17.47 o
   1   0   6      156.59      198.07     29.36 o
   2   0   6      190.03      213.59     30.87 o
   3   0   6      144.48      186.98     30.50 o
   4   0   6       77.86       89.99     31.76 o
   1   1   6       59.17       65.60     20.84 o
   3   1   6       57.35       69.22     21.65 o
   4   1   6        0.60        9.53     25.48 o
   0   2   6        4.91        9.96     29.28 o
   1   2   6        0.18       -7.92     17.69 o
   2   2   6        3.78       -1.72      5.81 o
   3   2   6        0.02       -6.15     12.05 o
   4   2   6        6.02        1.27     11.37 o
   0   3   6       99.39       91.30     30.48 o
   1   3   6       25.90        9.59     22.33 o
   2   3   6        8.13        5.76     21.14 o
   3   3   6        0.07        0.24     20.46 o
   4   3   6        1.76       -3.28      8.74 o
   0   4   6      116.83       90.58     31.26 o
   1   4   6       25.56       12.33     23.90 o
   2   4   6       91.91       86.92     21.24 o
   3   4   6       46.54       46.45     22.98 o
   1   5   6       13.40       -4.06     22.11 o
   2   5   6        3.27      -10.02     19.74 o
   3   5   6        0.05      -17.90     49.39 o
   0   6   6        0.17      -15.39     34.36 o
   1   6   6        9.49       -2.61      9.66 o
   2   6   6        5.76        2.51     19.33 o
   3   6   6        3.43       -8.67     24.76 o
   0   7   6       10.30       -9.31     18.61 o
   1   7   6        2.54       -0.38     24.17 o
   2   7   6        2.27       -0.20      2.47 o
   0   8   6      224.05      253.06     41.88 o
   1   8   6        8.91       -4.90     12.59 o
   2   8   6        0.08       -2.17     25.94 o
   0   9   6        6.42        0.00     46.17 o
   1   9   6       64.73       75.17     32.14 o
 
